# Supplementary material for: Paeoniflorin reduce luxS/AI-2 system-controlled biofilm formation and virulence in Streptococcus suis
Source: Virulence. 2021 Dec 18;12(1):3062–73. doi: 10.1080/21505594.2021.2010398 (PMC8923065; doi:10.1080/21505594.2021.2010398)
Supplement: Supplemental Material [file KVIR_A_2010398_SM4436.zip]

Archive with 6 entries (5 files):
- supplementary/
- supplementary/Figure S1.jpg
- supplementary/Supplementary materials 1.doc
- supplementary/Supplementary materials 2.doc
- supplementary/Supplementary materials 3.doc
- supplementary/Supplementary materials 5, Fig. S2.jpg
